# Supplementary material for: The V617I Substitution in Avian Coronavirus IBV Spike Protein Plays a Crucial Role in Adaptation to Primary Chicken Kidney Cells
Source: Front Microbiol. 2020 Dec 18;11:604335. doi: 10.3389/fmicb.2020.604335 (PMC7775488; doi:10.3389/fmicb.2020.604335)
Supplement: Supplementary file 2 [file Data_Sheet_1.XLSX]

## Sheet: Growth kinetics  chicken embryo
		rH120			rIBYZ			rH120-(S1/S2)/YZ			rIBYZ-(S1/S2)/H120			rH120-S1/YZ			rH120-S2/YZ
	12	3.88656	3.75517	3.79403	3.60051	3.62006	3.60013	3.79292	3.60059	3.69285	3.79118	3.70785	3.75938	3.49445	3.47522	3.48677	3.695	3.63177	3.65355
	18	5.30263	5.25861	5.27958	5.47296	4.86363	5.20594	5.52398	5.54453	5.59386	5.29891	5.30716	5.30968	4.58883	4.581	4.57764	5.11366	5.1312	5.11255
	24	6.55472	6.559	6.56948	6.25796	6.19161	6.32498	6.41017	6.39855	6.29384	6.4159	6.38495	6.39428	6.17764	6.15393	6.14007	6.44623	6.46935	6.43642
	30	6.80869	6.74597	6.8271	6.42863	6.35137	6.40501	6.98367	6.96577	6.9942	6.49436	6.42474	6.56322	6.03323	6.02558	6.03391	5.99957	5.98615	5.98145
	36	6.89353	6.86294	6.87295	6.62952	6.62127	6.62968	7.11833	7.10518	7.14529	6.67556	6.63533	6.69284	6.45954	6.4149	6.51778	6.54671	6.55018	6.55543
	42	6.98848	6.88968	6.96038	6.70099	6.71908	6.6935	7.06641	7.18294	7.11564	6.81628	6.75488	6.83026	6.76061	6.73754	6.74701	6.71253	6.79814	6.78263
	48	6.98936	6.96157	7.04525	6.50351	6.44673	6.49765	7.01214	6.98559	6.99699	6.66323	6.61706	6.66285	6.93259	6.96445	6.99898	6.93004	6.90756	6.9119
		rYZ120-S(138-,581-,617-)			rYZ120-S(138-,581+,617-)			rYZ120-S(138-,581-,617+)			rYZ120-S(138-,581+,617+)			rYZ120-S(138+,581+,617+)
	12	5.38577	5.3279	5.36049	4.98362	4.97287	4.99383	5.39267	5.16024	5.29405	5.55642	5.62168	5.59283	5.29037	5.24754	5.12048
	18	6.59984	6.59063	6.59783	6.04551	5.99172	5.99924	7.00343	6.85536	6.98729	7.15202	7.02312	7.09284	6.15653	6.05269	6.03928
	24	6.96612	6.94213	6.98421	6.78504	6.85672	6.72049	6.99481	6.99808	7.00492	7.12638	7.1093	7.11453	6.59465	6.56875	6.57298
	30	7.12286	7.09618	7.06295	7.11955	7.06807	7.08472	7.01422	6.96056	6.29481	7.31695	7.35906	7.34104	6.87841	6.86088	6.88132
	36	7.14996	7.12001	7.12059	7.10446	7.18289	7.17632	7.34464	7.17523	7.29486	7.28668	7.25249	7.27749	7.06496	7.04891	7.05631
	42	7.30017	7.17967	7.2795	7.29483	7.12847	7.19385	7.14142	7.14133	7.13544	7.24876	7.2466	7.24982	7.12118	7.16761	7.17482
	48	7.14625	7.15264	7.17727	7.4202	7.4086	7.48274	7.10626	7.09238	7.10204	7.11109	7.08485	7.10039	7.05138	7.02696	7.04296
		rH120			rIBYZ			rH120-S(I614V)			rIBYZ-S(V617I)			rH120-S(V617I)/YZ
	12	4.08618	4.08509	4.0536	4.5684	4.5782	4.5726	3.70465	3.71256	3.67702	4.5928	4.5583	4.5632	3.9502	3.8999	3.9393
	18	5.52027	5.50514	5.50545	5.8482	5.3847	5.8391	4.95869	4.92299	4.93122	5.3948	5.3433	5.3561	5.6322	5.6239	5.6672
	24	6.3535	6.20334	6.27775	6.5923	6.5829	6.5823	5.91328	5.89543	5.85825	6.3412	6.3251	6.3346	6.0495	6.0928	6.0765
	30	6.3094	6.3937	6.39466	6.8924	6.8765	6.8492	6.42182	6.4094	6.47969	6.5938	6.6526	6.6711	6.5673	6.7324	6.5334
	36	6.74944	6.64675	6.78444	6.9827	6.9704	6.8831	6.49332	6.44055	6.47074	6.7949	6.7919	6.7899	6.8777	6.8364	6.8808
	42	6.49782	6.48221	6.45293	6.8378	6.8938	6.8727	6.5294	6.52865	6.55502	6.8322	6.8405	6.8388	6.7676	6.772	6.7299
	48	6.40113	6.38035	6.38666	6.5695	6.9387	6.7593	6.58053	6.57687	6.55896	6.5535	6.5497	6.5506	6.6452	6.6589	6.6271

## Sheet: Growth kinetics in CK cells
		rH120			rIBYZ			rH120-(S1/S2)/YZ			rIBYZ-(S1/S2)/H120
	18	3.69263	3.62941	3.70519	1.78883	1.7628	1.73314	2.83771	2.81624	2.87526	2.07917	2.04025	2.04012
	24	3.197	3.18071	3.21037	1.67283	1.57189	1.64722	3.68995	3.73117	3.68241	1.42909	1.58263	1.58911
	30	3.55642	3.65527	3.84977	1.23673	1.3851	1.48115	3.33186	2.97185	2.90697	1.9149	1.80443	1.85373
	36	4.93122	4.48653	4.55289	2.23319	2.30743	2.0122	3.58037	3.5309	3.36442	1.14582	1.3817	1.30334
	42	5.63771	5.68333	5.65855	1.8285	1.98624	1.82265	5.47846	5.45008	5.45214	2.42004	2.45858	2.4284
	48	6.43641	6.43378	6.4375	1.81197	1.76279	1.86442	6.13969	6.11563	6.11734	2.18128	2.17804	2.11868
	54	6.43634	6.43012	6.44151	2.12879	2.04051	2.00403	6.36214	6.32509	6.32867	1.74131	1.61688	1.66649
	66	6.44475	6.44396	6.45277	2.62812	2.56246	2.57104	6.47003	6.465	6.48102	2.14462	2.1679	2.1351
	72	6.66991	6.68334	6.66074	2.49808	2.46104	2.4538	6.49766	6.56601	6.57095	2.23609	2.15061	2.27705
	90	6.44546	6.43392	6.43262	2.43649	2.46296	2.40192	6.71103	6.6826	6.69616	2.25558	2.23441	2.26634
	96	6.05739	6.04507	6.05868	2.25394	2.22752	2.22597	6.69686	6.6991	6.71316	2.16956	2.126	2.08714
		rH120			rIBYZ			rH120-S1/YZ			rH120-S2/YZ
	18	3.69263	3.62941	3.70519	1.78883	1.7628	1.73314	2.04105	1.9055	2.01455	1.97478	1.88058	1.87989
	24	3.197	3.18071	3.21037	1.67283	1.57189	1.64722	1.7742	1.73529	1.79213	1.39188	1.81061	1.72924
	30	3.55642	3.65527	3.84977	1.23673	1.3851	1.48115	1.533	1.54109	1.39041	1.57768	1.36617	1.33431
	36	4.93122	4.48653	4.55289	2.23319	2.30743	2.0122	4.23711	4.08192	4.09059	1.00827	1.09407	0.911252
	42	5.63771	5.68333	5.65855	1.8285	1.98624	1.82265	4.90443	4.66062	4.69475	1.92742	1.90622	1.86183
	48	6.43641	6.43378	6.4375	1.81197	1.76279	1.86442	4.83155	5.19248	5.13408	1.36959	1.34433	1.22766
	54	6.43634	6.43012	6.44151	2.12879	2.04051	2.00403	4.75013	4.83504	5.19293	1.34873	1.03254	1.15014
	66	6.44475	6.44396	6.45277	2.62812	2.56246	2.57104	5.77535	5.47644	5.60352	2.10857	2.08456	2.03841
	72	6.66991	6.68334	6.66074	2.49808	2.46104	2.4538	6.47286	6.51266	6.51254	1.93704	1.93715	1.88264
	90	6.44546	6.43392	6.43262	2.43649	2.46296	2.40192	6.60453	6.60781	6.60414	2.34863	2.3592	2.27318
	96	6.05739	6.04507	6.05868	2.25394	2.22752	2.22597	6.57448	6.57765	6.58378	2.35598	2.41572	2.39306
		rIBYZ			YZ120
	18	2.45675	2.47537	2.43973	2.85936	2.98261	2.87482
	24	2.44422	2.45843	2.45608	3.58176	3.55512	3.59787
	30	2.61504	2.59263	2.60839	4.32555	4.41099	4.29845
	36	2.55852	2.48938	2.52382	5.51375	5.54719	5.59727
	42	2.84322	2.87009	2.84059	6.02903	5.97776	6.06353
	48	2.67267	2.74887	2.69038	6.31133	6.41243	6.29482
	72	2.79815	2.75923	2.8005	7.17195	7.18069	7.22471
	96	2.95316	2.9929	3.00582	6.84037	6.85048	6.83143
	120	2.89673	2.92017	2.87452	6.82918	6.81956	6.84129
	144	2.60588	2.55726	2.57283	6.77699	6.74644	6.76523
		rYZ120-S(138+,581+,617+)			rYZ120-S(138-,581+,617+)
	12	3.61099	3.60463	3.62889	3.73026	3.66921	3.75303
	24	4.0506	4.03883	4.08581	4.54394	4.50392	4.51693
	36	4.97143	4.97376	4.99565	5.14516	5.05447	5.32835
	48	5.20768	5.23171	5.22655	5.03161	4.97088	5.33797
	60	6.04823	6.02857	6.04821	6.02438	6.06327	6.01141
	72	6.78152	6.77206	6.76637	7.06024	7.06944	7.03078
	84	6.93046	6.94011	6.92536	7.08002	7.05419	7.06946
	96	7.03381	7.01606	7.04965	7.20385	7.24873	7.19269
		rYZ120-S(138-,581-,617-)			rYZ120-S(138-,581+,617-)			rYZ120-S(138-,581-,617+)			rYZ120-S(138-,581+,617+)
	12	2.49208	2.61927	2.49023	3.64996	3.56446	3.65713	3.61535	3.53816	3.55587	3.73026	3.66921	3.75303
	24	2.9262	3.03584	2.85977	3.95005	3.96875	3.99332	4.25023	4.3227	4.33517	4.54394	4.50392	4.51693
	36	2.87686	2.90098	2.96473	3.3497	3.30892	3.41818	3.71599	3.74654	4.03986	4.14516	4.05447	4.32835
	48	2.9296	2.78855	2.99264	4.1131	4.12768	4.15763	4.46689	4.43889	4.51127	5.03161	4.97088	5.33797
	60	3.29583	3.33582	3.29584	5.00197	5.11547	5.08263	5.42348	5.46728	5.45238	6.02438	6.06327	6.01141
	72	3.77348	3.74945	3.7242	5.91836	5.94161	5.91946	6.42309	6.3849	6.43156	7.06024	7.06944	7.03078
	84	3.65032	3.66025	3.64425	6.00974	6.05542	6.01625	6.52164	6.52769	6.51071	7.08002	7.05419	7.06946
	96	3.79112	3.73028	3.70947	6.19093	6.17822	6.20687	6.72616	6.67236	6.75342	7.20385	7.24873	7.19269
		rH120			rH120-S(I614V)
	18	3.06819	3.12057	3.15229	3.09342	2.87737	2.90795
	24	3.4624	3.51851	3.50379	2.97035	2.96237	2.97128
	30	3.92272	3.68034	3.76492	2.9154	2.91381	2.91381
	36	4.33244	4.35411	4.35025	2.8293	2.91908	2.87099
	42	4.87099	4.90146	4.87795	2.9345	2.89321	2.89154
	48	5.35218	5.29003	5.39445	3.12057	3.14613	3.13354
	66	6.24304	6.25527	6.25285	3.16435	3.15534	3.16137
	90	6.60097	6.59879	6.60206	3.37107	3.34635	3.36361
		rYZ120			rIBYZ			rIBYZ-S(V617I)
	12	3.61099	3.60463	3.62889	2.71947	2.7423	2.70671	3.68852	3.6492	3.66138
	24	4.0506	4.03883	4.08581	2.75435	2.74024	2.67499	3.27395	3.35409	3.25109
	36	4.97143	4.97376	4.99565	3.08199	3.09773	3.05932	3.69515	3.64123	3.70516
	48	5.20768	5.23171	5.22655	3.03244	3.12136	3.25194	3.80565	3.80125	3.82698
	60	6.04823	6.02857	6.04821	2.94843	2.90481	2.91893	3.94585	3.9484	3.92858
	72	6.78152	6.77206	6.76637	2.85681	2.86891	2.85885	4.04602	3.98473	4.0321
	84	6.93046	6.94011	6.92536	2.8335	2.83321	2.82679	4.02879	3.96761	3.95637
	96	7.03381	7.01606	7.04965	2.90455	2.91283	2.89102	4.09275	4.06119	4.29065
		rYZ120			rIBYZ			rH120-S(V617I)/YZ
	12	3.61099	3.60463	3.62889	2.71947	2.7423	2.70671	3.7837	3.97507	3.90094
	24	4.0506	4.03883	4.08581	2.75435	2.74024	2.67499	4.01855	3.94288	4.00502
	36	4.97143	4.97376	4.99565	3.08199	3.09773	3.05932	4.11916	4.14846	4.28179
	48	5.20768	5.23171	5.22655	3.03244	3.12136	3.25194	4.36862	4.33854	4.37224
	60	6.04823	6.02857	6.04821	2.94843	2.90481	2.91893	4.57281	4.52857	4.55223
	72	6.78152	6.77206	6.76637	2.85681	2.86891	2.85885	4.64158	4.60538	4.67705
	84	6.93046	6.94011	6.92536	2.8335	2.83321	2.82679	4.60399	4.60372	4.61482
	96	7.03381	7.01606	7.04965	2.90455	2.91283	2.89102	4.76985	4.76067	4.74897
